# Supplementary material for: Tumor-infiltrating immune cells and prognosis in gastric cancer: a systematic review and meta-analysis
Source: Oncotarget. 2017 May 3;8(37):62312–29. doi: 10.18632/oncotarget.17602 (PMC5617507; doi:10.18632/oncotarget.17602)
Supplement: Supplementary file 2 [file oncotarget-08-62312-s002.xlsx]

## Sheet: Sheet1
Supplementary Table 1: Baseline Characteristics of Included Studies of all studies included in the meta-analysis.
Author,Year	Region	Stage	Age(year)	Follow-up	Assay	Cutoff point	N	Subsets	Location	Outcomes	Score
		(I/II/III/IV)		(month)			(male/female)
Zhang, 2016	China	21/34/83/40	25-81	N/A	IHC	Mean	178(125/53)	M	AG	OS	6
Yan, 2016	China	21/34/83/40	25-81	N/A	IHC	Mean	178(125/53)	M2	AG	OS	6
Park, 2016	Korea	I-II 83	Mean 64,	Mean 33,	IHC	Mean	113(87/36)	M2	TN/TS/TM	OS/DFS	5
		III-IV 30	Median 63,	Median 36,
			(38- 88)	(1—69)
Li, 2016	China	25/45/103/39	N/A	n/a	IHC	Median	212(148/64)	CD57	TN	DFS/OS	6
Kim, 2016	Korea	120/41/82/0		median 74	TMA	Median	243(152/91)	CD3/CD4/CD8	AG	DFS	5
				(0–123)
Kawazoe, 2016	Japan	N/A	Median 66	N/A	IHC	Median	383	CD3/CD4/CD8/Foxp3	AG	OS	6
			(26-92)
Hennequin, 2016	France	N/A	N/A	Median 27	IHC	Median	82(57/25)	CD8/CD20/	TN/TS/TM	RFS	5
								Foxp3/Tbet
Giampieri, 2016	Italy	N/A	N/A	N/A	IHC	50–60 % stromal	73	CD3	TS	OS	4
						surface area
Zhang, 2015	China	38/35/101/6	Median 63	median 59	IHC	Median	180(56/124)	M/M1/M2	TN	OS	6
			32–83)
Suh, 2015	Korea	I+II 73	Median 64.6	Mean 30.8	IHC	15/HPF	117	Foxp3	AG	DFS/OS	6
		III+IV 44	(39-88)	(3-51)
Liu, 2015	China	23/41/37/65	Mean 55.30,	Median 65.88	IHC	median	166(125/41)	CD3/CD4/CD8/Foxp3/CD57/M	TN/TS/TM	OS	7
			(19-79）
Lin, 2015	China	I+II 90	N/A	Mean 42.2,	IHC	Grade C Extensive staining	170(97/73)	M2	AG	OS	3
		III+IV 80		Median 28.5
Li, 2015	China	I+II 48	N/A	N/A	IHC	5% cells staining	192(138/54)	CD4/CD8	AG	OS	5
		III+IV 144
Kim, 2015	Korea	I-III	N/A	Median 70	IHC	CD8/Foxps3 median	143	CD8/Foxp3/M/M2	TN/TS/TM/AG	DFS/PFS	6
				(2-111)		M/M2 score 1
Geng, 2015	China	I+II 40	Median66.4	>60	IHC	25% positive cell stainiing	100(61/39)	Foxp3	AG	OS	6
		III+IV 60	(30-87)
Okita, 2014	Japan	16/71/111/16	N/A	N/A	IHC	Median	214(157/57)	DC	AG	OS	4
Ma, 2014	China	I-IV	Mean 58.85	Mean 102	IHC	>25/HPF high	135(90/45)	Foxp3	IN	OS	5
			(33–80)	(72–132)		<5/HPF low.
Kim,2014	Korea	I+II 60	N/A	Mean 59	IHC	CD8/60th percentile	99（55/44）	CD8/Foxp3	TN	OS	6
		III+IV 39		(1-96)		Foxp3/Median
Arigami, 2014	Japan	46/16/36/22	Mean 65	Median 36	IHC	Median	120(74/46)	CD3	AG	OS	6
			(31-83)	(1-112)
Zhou, 2013	China	N/A	Median 43	median 43	IHC	Mean	133(89/44)	Foxp3	AG	OS	6
			(36-104)	(36-104)
Wakatsuki, 2013	Japan	16/25/15/18	median67	N/A	IHC	Mean	74(54/20)	CD45RO	AG	OS	4
			(31-84)
Pantano, 2013	Italy	4/27/21/0	Mean±SD	N/A	IF	Median	52(23/29)	M1/M2	AG	OS	6
			61.7±1.2
Chen, 2013	China	10/31/93/18	N/A	N/A	IHC	19.05/HPF	152(117/35)	Tbet	AG	DFS/OS	5
Kashimura,2012	Japan	（80/10/13/20）	Mean 66.9	N/A	IHC	Mean	123（89/34）	Foxp3/DC	AG	DFS/OS	5
			（18-86）
Ishigami,2012	Japan	N/A	Mean 61	N/A	IHC	10/HPF	141（92/36）	Foxp3	TS	OS	3
			（31-82）
Wang, 2011	China	N/A	Median 53	Meddian 62	IHC	Median	107(69/38)	Foxp3/M	TN/TM	OS	7
			(23-76)	(12–120)
Kim,2011	Korea	I+II 91	Median 60	Median 45	IHC	Median	180(126/54)	CD3/CD4/CD8/Foxp3/	TN	OS/RFS	6
		III 89	(22-83)					Granzyme B
Shen, 2010	China	38/28/59/8	Median 59	Median 43	IHC	Median	133(89/44)	CD4/CD8/	TN/TM	OS	6
			(5-80)	(36-108)				Foxp3
Haas,2009	Germany	20/19/10/3	Mean 64.6	Mean 71.2	IHC	Median	52(40/12)	CD3/CD8/CD20/Foxp3/Granzyme B/M	TN/TS	OS	6
			Median 67	(54.7-57.8)
			(61.5-67.7)
Perrone,2008	Italy	0/46/64/0	Median 72	≥36	IHC	Median	110(53/57)	Foxp3	TN	OS/RFS	4
			（36-88）
Mizukami, 2008	Japan	42/12/15/11	Mean±SD	Median 87.7	IHC	Median	80(56/24)	Foxp3	AG	OS	5
			61±13
Lee, 2008	Korea	32/32/44/34	Median57	Mean 64.4	IHC	Mean	220(156/64)	CD3/CD8	AG	OS	6
			(18-80)	(1-108)				/CD45RO
Ohno,2005	Japan	N/A	Mean 64.8	Median38.28(2.88-109.2)	IHC	median	84(57/27)	CD8/M	TN/TM	DFS	6
			(29-85)
Ohno,2003	Japan	N/A	Mean64.8	Median38.28(2.88-109.2)	IHC	median	84(57/27)	M	TN	DFS	6
			(29-85)
Takahashi,	Japan	46/3/10/6	Mean±SD	N/A	IHC	20 positive cells	65(44/21)	DC	AG	OS	3
2002			56.8±24.3
Baseline Characteristics of Included Studies of all studies included in the meta-analysis. Abbreviations: AG=all the locations, TN=tumor nest, TS=tumor stroma, TM=tumor invasive margin, OS=overall survival, DFS=disease-free survival, RFS=relapse-free survival, IHC=immunohistochemistry, TMA=tissue microarrays, IF=immunofluorescence.
